# Supplementary material for: A Meta-Analysis to Determine the State of Biological Control of Aphanomyces Root Rot
Source: Front Mol Biosci. 2022 Feb 2;8:777042. doi: 10.3389/fmolb.2021.777042 (PMC8847612; doi:10.3389/fmolb.2021.777042)
Supplement: Supplementary file 1 [file Table2.xlsx]

## Sheet: Table S2
Table S2: Details on the 24 publications used in the meta-analysis.
Details on the 24 publications used in the meta-analysis. This includes treatment means (Xt), sample size of the treatment (nt), the control mean (Xc), sample size of the control (nc), natural log of Xt (ln(Xt)), natural log of control Xc (ln(Xc)), natural log of response ratio (lnR) with corresponding variance of the natural log response ratio (Var(lnR)) and the five moderator variables used for…
S. No.	Publication	Country	Biocontrol agents	Treatment mean (Xt)	Treatment sample size (nt)	Control mean (Xc)	Control sample size (nc)	Natural log of Xt (ln(Xt))	Natural log of control Xc (ln(Xc))	Natural log response ratio (lnR)	Variance of the natural log response ratio (VlnR)	Method of application	Biocontrol agent richness	Biocontrol agent type	Study scope	Reporting system
1	Godebo et al. 2020	Canada	Pseudomonas fluorescens K-Hf-L9	1	8	3	8	0	1.09861	-1.09861	0.25	Suspension	Single inoculation	Bacteria	Growth chamber	Qualitative
2	Godebo et al. 2020	Canada	Pantoea agglomerans PSV1-7	1.75	8	3	8	0.559616	1.09861	-0.538997	0.25	Suspension	Single inoculation	Bacteria	Growth chamber	Qualitative
3	Godebo et al. 2020	Canada	Paenibacillus polymyxa H2-5	1.75	8	3	8	0.559616	1.09861	-0.538997	0.25	Suspension	Single inoculation	Bacteria	Growth chamber	Qualitative
4	Godebo et al. 2020	Canada	Bacillus cereus K-CB2-6	1.75	8	3	8	0.559616	1.09861	-0.538997	0.25	Suspension	Single inoculation	Bacteria	Growth chamber	Qualitative
5	Godebo et al. 2020	Canada	Bacillus sp. O1-2	2	8	3	8	0.693147	1.09861	-0.405465	0.25	Suspension	Single inoculation	Bacteria	Growth chamber	Qualitative
6	Godebo et al. 2020	Canada	Serratia plymuthica DR1-2	2	8	3	8	0.693147	1.09861	-0.405465	0.25	Suspension	Single inoculation	Bacteria	Growth chamber	Qualitative
7	Godebo et al. 2020	Canada	Lysobacter gummosus K-Be-H3	2	8	3	8	0.693147	1.09861	-0.405465	0.25	Suspension	Single inoculation	Bacteria	Growth chamber	Qualitative
8	Godebo et al. 2020	Canada	Rhizobium lemnae PCV1-13	3	8	3	8	1.09861	1.09861	0	0.25	Suspension	Single inoculation	Bacteria	Growth chamber	Qualitative
9	Godebo et al. 2020	Canada	Pseudomonas fluorescens CB3-1	3	8	3	8	1.09861	1.09861	0	0.25	Suspension	Single inoculation	Bacteria	Growth chamber	Qualitative
10	Godebo et al. 2020	Canada	Streptomyces lavendulae Ler3-3	3	8	3	8	1.09861	1.09861	0	0.25	Suspension	Single inoculation	Bacteria	Growth chamber	Qualitative
11	Godebo et al. 2020	Canada	Lysobacter capsici K-Hf-H2	1.5	8	3	8	0.405465	1.09861	-0.693147	0.25	Suspension	Single inoculation	Bacteria	Growth chamber	Qualitative
12	Godebo et al. 2020	Canada	Pseudomonas sp. Hf-L4	1.75	8	3	8	0.559616	1.09861	-0.538997	0.25	Suspension	Single inoculation	Bacteria	Growth chamber	Qualitative
13	Godebo et al. 2020	Canada	Bacillus atrophaeus PK1-11	1.75	8	3	8	0.559616	1.09861	-0.538997	0.25	Suspension	Single inoculation	Bacteria	Growth chamber	Qualitative
14	Godebo et al. 2020	Canada	Streptomyces sp. NB4-3	1.75	8	3	8	0.559616	1.09861	-0.538997	0.25	Suspension	Single inoculation	Bacteria	Growth chamber	Qualitative
15	Godebo et al. 2020	Canada	Streptomyces paradoxus K-CB1-1	2	8	3	8	0.693147	1.09861	-0.405465	0.25	Suspension	Single inoculation	Bacteria	Growth chamber	Qualitative
16	Godebo et al. 2020	Canada	Bacillus stratosphericus MB-H5	2	8	3	8	0.693147	1.09861	-0.405465	0.25	Suspension	Single inoculation	Bacteria	Growth chamber	Qualitative
17	Godebo et al. 2020	Canada	Bacillus thuringiensis DR4-4	2.5	8	3	8	0.916291	1.09861	-0.182322	0.25	Suspension	Single inoculation	Bacteria	Growth chamber	Qualitative
18	Godebo et al. 2020	Canada	Pseudomonas sp. H4-5	3	8	3	8	1.09861	1.09861	0	0.25	Suspension	Single inoculation	Bacteria	Growth chamber	Qualitative
19	Godebo et al. 2020	Canada	Lysobacter antibioticus K-CB2-4	3	8	3	8	1.09861	1.09861	0	0.25	Suspension	Single inoculation	Bacteria	Growth chamber	Qualitative
20	Godebo et al. 2020	Canada	Pseudomonas syringae Ler3-4	3	8	3	8	1.09861	1.09861	0	0.25	Suspension	Single inoculation	Bacteria	Growth chamber	Qualitative
21	Lagerlöf et akl. 2020	Sweden	Bacillus velezensis	22.2	30	52.2	30	3.10009	3.95508	-0.85499	0.0666667	Seedcoat	Single inoculation	Bacteria	Growth chamber	Quantitative
22	Lagerlöf et akl. 2020	Sweden	Lumbricus terrestris	1.67	30	52.2	30	0.512824	3.95508	-3.44226	0.0666667	physical addition	Single inoculation	earthworm	Growth chamber	Quantitative
23	Lagerlöf et akl. 2020	Sweden	Bacillus velezensis, and L. terrestris	25.8	30	52.2	30	3.25037	3.95508	-0.704708	0.0666667	Seedcoat and physical addition	Mixed inoculation	Bacteria + earthworm	Growth chamber	Quantitative
24	Bazghalel et al. 2020	Canada	Trichoderma harzianum T22	0.48	3	4.4	3	-0.733969	1.4816	-2.21557	0.666667	Plate assay	Single inoculation	Fungus	Growth chamber	Quantitative
25	Hossain et al. 2015	Sweden	Secale cereale (Brassicaceae species)	0.3	4	0.37	4	-1.20397	-0.994252	-0.209721	0.5	Amendment	Single inoculation	Plant product	Growth chamber	Quantitative
26	Hossain et al. 2015	Sweden	Brassica juncea (Brassicaceae species)	0.25	4	0.37	4	-1.38629	-0.994252	-0.392042	0.5	Amendment	Single inoculation	Plant product	Growth chamber	Quantitative
27	Hossain et al. 2015	Sweden	Sinapis alba (non-Brassicaceae species)	0.1	4	0.37	4	-2.30259	-0.994252	-1.30833	0.5	Amendment	Single inoculation	Plant product	Growth chamber	Quantitative
28	Hossain et al. 2014	Sweden	Sinapis alba (non-Brassicaceae species)	0.9	3	1	3	-0.105361	0	-0.105361	0.666667	Amendment	Single inoculation	Plant product	Growth chamber	Quantitative
29	Hossain et al. 2014	Sweden	Brassica juncea (Brassicaceae species)	0.25	3	1	3	-1.38629	0	-1.38629	0.666667	Amendment	Single inoculation	Plant product	Growth chamber	Quantitative
30	Hossain et al. 2014	Sweden	Secale cereale (Brassicaceae species)	0.95	3	1	3	-0.0512933	0	-0.0512933	0.666667	Amendment	Single inoculation	Plant product	Growth chamber	Quantitative
31	Hilou 2014	Germany	Funneliformis mosseae	0.002	3	0.005	3	-6.21461	-5.29832	-0.916291	0.666667	Suspension	Single inoculation	Fungus	Growth chamber	Quantitative
32	Hilou 2014	Germany	Rhizophagus irregularis	0.001	3	0.003	3	-6.90776	-5.80914	-1.09861	0.666667	Suspension	Single inoculation	Fungus	Growth chamber	Quantitative
33	Xue 2003	Canada	Clonostachys rosea ACM941	2.7	42	3.5	42	0.993252	1.25276	-0.259511	0.047619	Seedcoat	Single inoculation	Bacteria	Field	Qualitative
34	Xue 2003	Canada	Clonostachys rosea GB116	2.7	42	3.5	42	0.993252	1.25276	-0.259511	0.047619	Seedcoat	Single inoculation	Bacteria	Field	Qualitative
35	Thygesen et al. 2003	Denmark	Glomus intraradices	0.61	5	0.995	5	-0.494296	-0.00501254	-0.489284	0.4	Suspension	Single inoculation	Fungus	Growth chamber	Qualitative
36	Thygesen et al. 2003	Denmark	Glomus claroideum	0.754	5	0.995	5	-0.282363	-0.00501254	-0.27735	0.4	Suspension	Single inoculation	Fungus	Growth chamber	Qualitative
37	Wakelin et al. 2002	New Zealand	Bacillus subtilis ‘Kodiak’	1	25	1.2	25	0	0.182322	-0.182322	0.08	Seedcoat	Single inoculation	Bacteria	Growth chamber	Qualitative
38	Wakelin et al. 2002	New Zealand	Bacillus subtilis PT69	1.8	25	1.2	25	0.587787	0.182322	0.405465	0.08	Seedcoat	Single inoculation	Bacteria	Growth chamber	Qualitative
39	Wakelin et al. 2002	New Zealand	Paenibacillus polymyxa 18·94	1.6	25	1.2	25	0.470004	0.182322	0.287682	0.08	Seedcoat	Single inoculation	Bacteria	Growth chamber	Qualitative
40	Wakelin et al. 2002	New Zealand	Bacillus pumilus PT10	1.4	25	1.2	25	0.336472	0.182322	0.154151	0.08	Seedcoat	Single inoculation	Bacteria	Growth chamber	Qualitative
41	Wakelin et al. 2002	New Zealand	Bacterium PB45	1.2	25	1.2	25	0.182322	0.182322	0	0.08	Seedcoat	Single inoculation	Bacteria	Growth chamber	Qualitative
42	Wakelin et al. 2002	New Zealand	Bacillus cereus 15.80	1	25	1.2	25	0	0.182322	-0.182322	0.08	Seedcoat	Single inoculation	Bacteria	Growth chamber	Qualitative
43	Wakelin et al. 2002	New Zealand	Paenibacillus polymyxa 18·25	1	25	1.2	25	0	0.182322	-0.182322	0.08	Seedcoat	Single inoculation	Bacteria	Growth chamber	Qualitative
44	Wakelin et al. 2002	New Zealand	Paenibacillus macerans PT1	0.8	25	1.2	25	-0.223144	0.182322	-0.405465	0.08	Seedcoat	Single inoculation	Bacteria	Growth chamber	Qualitative
45	Wakelin et al. 2002	New Zealand	Bacterium MW9B	1.4	25	1.8	25	0.336472	0.587787	-0.251314	0.08	Seedcoat	Single inoculation	Bacteria	Growth chamber	Qualitative
46	Wakelin et al. 2002	New Zealand	Bacillus cereus MW10	1.4	25	1.8	25	0.336472	0.587787	-0.251314	0.08	Seedcoat	Single inoculation	Bacteria	Growth chamber	Qualitative
47	Wakelin et al. 2002	New Zealand	Bacillus pumilus MW18	1	25	1.8	25	0	0.587787	-0.587787	0.08	Seedcoat	Single inoculation	Bacteria	Growth chamber	Qualitative
48	Wakelin et al. 2002	New Zealand	Bacillus mycoides MW27	1	25	1.8	25	0	0.587787	-0.587787	0.08	Seedcoat	Single inoculation	Bacteria	Growth chamber	Qualitative
49	Wakelin et al. 2002	New Zealand	Bacillus pumilus MW12	0.8	25	1.8	25	-0.223144	0.587787	-0.81093	0.08	Seedcoat	Single inoculation	Bacteria	Growth chamber	Qualitative
50	Reddy 2002	USA	Pseudomonas corrugata 1090-11	3.84333	90	4.03333	90	1.34634	1.39459	-0.048254	0.0222222	Seedcoat	Single inoculation	Bacteria	Growth chamber	Qualitative
51	Reddy 2002	USA	Pseudomonas corrugata 0782-6	2.73333	90	4.03333	90	1.00552	1.39459	-0.389073	0.0222222	Seedcoat	Single inoculation	Bacteria	Growth chamber	Qualitative
52	Reddy 2002	USA	Pseudomonas corrugata 53-45::mini-Tn5	1.71	90	4.03333	90	0.536493	1.39459	-0.8581	0.0222222	Seedcoat	Single inoculation	Bacteria	Growth chamber	Qualitative
53	Reddy 2002	USA	Pseudomonas corrugata 27-27::mini-Tn5	3.04333	90	4.03333	90	1.11295	1.39459	-0.281641	0.0222222	Seedcoat	Single inoculation	Bacteria	Growth chamber	Qualitative
54	Reddy 2002	USA	Pseudomonas corrugata 7-34::mini-Tn5	3.53333	90	4.03333	90	1.26224	1.39459	-0.132352	0.0222222	Seedcoat	Single inoculation	Bacteria	Growth chamber	Qualitative
55	Reddy 2002	USA	Pseudomonas corrugata 9-1::mini-Tn5	3.49	90	4.03333	90	1.2499	1.39459	-0.144691	0.0222222	Seedcoat	Single inoculation	Bacteria	Growth chamber	Qualitative
56	Reddy 2002	USA	Pseudomonas corrugata 0782-6-1	0.5	40	1.47	40	-0.693147	0.385262	-1.07841	0.05	Seedcoat	Single inoculation	Bacteria	Field	Qualitative
57	Reddy 2002	USA	Pseudomonas corrugata 53-45::mini-Tn5-1	0.3	40	1.47	40	-1.20397	0.385262	-1.58924	0.05	Seedcoat	Single inoculation	Bacteria	Field	Qualitative
58	Reddy 2002	USA	Pseudomonas corrugata 27-27::mini-Tn5-1	0.5	40	1.47	40	-0.693147	0.385262	-1.07841	0.05	Seedcoat	Single inoculation	Bacteria	Field	Qualitative
59	Reddy 2002	USA	Pseudomonas corrugata 7-34::mini-Tn5-1	0.95	40	1.47	40	-0.0512933	0.385262	-0.436556	0.05	Seedcoat	Single inoculation	Bacteria	Field	Qualitative
60	Reddy 2002	USA	Pseudomonas corrugata 9-1::mini-Tn5-1	0.92	40	1.47	40	-0.0833816	0.385262	-0.468644	0.05	Seedcoat	Single inoculation	Bacteria	Field	Qualitative
61	Reddy 2002	USA	Pseudomonas corrugata 0782-6-2	1.22	40	1.22	40	0.198851	0.198851	0	0.05	Seedcoat	Single inoculation	Bacteria	Field	Qualitative
62	Reddy 2002	USA	Pseudomonas corrugata 53-45::mini-Tn5-2	0.6	40	1.22	40	-0.510826	0.198851	-0.709676	0.05	Seedcoat	Single inoculation	Bacteria	Field	Qualitative
63	Reddy 2002	USA	Pseudomonas corrugata 27-27::mini-Tn5-2	1.52	40	1.22	40	0.41871	0.198851	0.219859	0.05	Seedcoat	Single inoculation	Bacteria	Field	Qualitative
64	Reddy 2002	USA	Pseudomonas corrugata 7-34::mini-Tn5-2	2.45	40	1.22	40	0.896088	0.198851	0.697237	0.05	Seedcoat	Single inoculation	Bacteria	Field	Qualitative
65	Reddy 2002	USA	Pseudomonas corrugata 9-1::mini-Tn5-2	2.85	40	1.22	40	1.04732	0.198851	0.848468	0.05	Seedcoat	Single inoculation	Bacteria	Field	Qualitative
66	Reddy 2002	USA	Pseudomonas corrugata 0782-6-3	0.45	40	1.1	40	-0.798508	0.0953102	-0.893818	0.05	Seedcoat	Single inoculation	Bacteria	Field	Qualitative
67	Reddy 2002	USA	Pseudomonas corrugata 53-45::mini-Tn5-3	0.27	40	1.1	40	-1.30933	0.0953102	-1.40464	0.05	Seedcoat	Single inoculation	Bacteria	Field	Qualitative
68	Reddy 2002	USA	Pseudomonas corrugata 27-27::mini-Tn5-3	0.57	40	1.1	40	-0.562119	0.0953102	-0.657429	0.05	Seedcoat	Single inoculation	Bacteria	Field	Qualitative
69	Reddy 2002	USA	Pseudomonas corrugata 7-34::mini-Tn5-3	0.6	40	1.1	40	-0.510826	0.0953102	-0.606136	0.05	Seedcoat	Single inoculation	Bacteria	Field	Qualitative
70	Reddy 2002	USA	Pseudomonas corrugata 9-1::mini-Tn5-3	0.62	40	1.1	40	-0.478036	0.0953102	-0.573346	0.05	Seedcoat	Single inoculation	Bacteria	Field	Qualitative
71	Heungens and Parke 2000	USA	Burkholderia cepacia AMMDR1	0.85	32	0.93	32	-0.162519	-0.0725707	-0.0899482	0.0625	Seedcoat	Single inoculation	Bacteria	Lab	Quantitative
72	Heungens and Parke 2000	USA	Burkholderia cepacia AMMDR1-Tn5	0.93	32	0.93	32	-0.0725707	-0.0725707	0	0.0625	Seedcoat	Single inoculation	Bacteria	Lab	Quantitative
73	Heungens and Parke 2000	USA	Burkholderia cepacia 1324	0.97	32	1	32	-0.0304592	0	-0.0304592	0.0625	Seedcoat	Single inoculation	Bacteria	Lab	Quantitative
74	Heungens and Parke 2000	USA	Burkholderia cepacia 1324-Tn5	1	32	1	32	0	0	0	0.0625	Seedcoat	Single inoculation	Bacteria	Lab	Quantitative
75	Heungens and Parke 2000	USA	Burkholderia cepacia AMMDR1-seed applied	8615	20	21845	20	9.06126	9.99173	-0.930467	0.1	Seedcoat	Single inoculation	Bacteria	Lab	Quantitative
76	Heungens and Parke 2000	USA	Burkholderia cepacia 1324-seed applied	20482	20	21845	20	9.9273	9.99173	-0.0644256	0.1	Seedcoat	Single inoculation	Bacteria	Lab	Quantitative
77	Heungens and Parke 2000	USA	Burkholderia cepacia AMMDR1-root applied	11947	30	20513	30	9.38824	9.92881	-0.540579	0.0666667	Suspension	Single inoculation	Bacteria	Lab	Quantitative
78	Heungens and Parke 2000	USA	Burkholderia cepacia 1324-root applied	18080	30	20513	30	9.80256	9.92881	-0.126252	0.0666667	Suspension	Single inoculation	Bacteria	Lab	Quantitative
79	Slezack et al. 2000	Denmark	Glomus mosseae-pea genotype 1 qualitative	1.9	9	3.4	9	0.641854	1.22378	-0.581922	0.222222	Suspension	Single inoculation	Fungus	Growth chamber	Qualitative
80	Slezack et al. 2000	Denmark	Glomus mosseae-pea genotype 2 qualitative	3.2	9	3.4	9	1.16315	1.22378	-0.0606246	0.222222	Suspension	Single inoculation	Fungus	Growth chamber	Qualitative
81	Slezack et al. 2000	Denmark	Glomus mosseae-pea genotype 3 qualitative	3	9	3	9	1.09861	1.09861	0	0.222222	Suspension	Single inoculation	Fungus	Growth chamber	Qualitative
82	Slezack et al. 2000	Denmark	Glomus mosseae-pea genotype 4 qualitative	3.1	9	3.2	9	1.1314	1.16315	-0.0317487	0.222222	Suspension	Single inoculation	Fungus	Growth chamber	Qualitative
83	Slezack et al. 2000	Denmark	Glomus mosseae-pea genotype 1 quantitative	0.052	9	0.107	9	-2.95651	-2.23493	-0.721585	0.222222	Suspension	Single inoculation	Fungus	Growth chamber	Quantitative
84	Slezack et al. 2000	Denmark	Glomus mosseae-pea genotype 2 quantitative	0.112	9	0.118	9	-2.18926	-2.13707	-0.0521858	0.222222	Suspension	Single inoculation	Fungus	Growth chamber	Quantitative
85	Slezack et al. 2000	Denmark	Glomus mosseae-pea genotype 3 quantitative	0.118	9	0.108	9	-2.13707	-2.22562	0.0885534	0.222222	Suspension	Single inoculation	Fungus	Growth chamber	Quantitative
86	Slezack et al. 2000	Denmark	Glomus mosseae-pea genotype 4 quantitative	0.113	9	0.125	9	-2.18037	-2.07944	-0.100926	0.222222	Suspension	Single inoculation	Fungus	Growth chamber	Quantitative
87	Dandurand et al. 2000	USA	Trichoderma harzianum ThzID1	0.037	10	3.1	10	-3.29684	1.1314	-4.42824	0.2	Seedcoat	Single inoculation	Fungus	Growth chamber	Qualitative
88	Dandurand et al. 2000	USA	Dwarf Essex rapeseed meal	0.7	10	3.1	10	-0.356675	1.1314	-1.48808	0.2	Seedcoat	Single inoculation	Plant product	Growth chamber	Qualitative
89	Dandurand et al. 2000	USA	Dwarf Essex rapeseed meal + Trichoderma harzianum ThzID1	0.037	10	3.1	10	-3.29684	1.1314	-4.42824	0.2	Seedcoat	Mixed inoculation	Plant product + Fungus	Growth chamber	Qualitative
90	Dandurand et al. 2000	USA	Stonewall rapeseed meal	3.7	10	3.1	10	1.30833	1.1314	0.176931	0.2	Seedcoat	Single inoculation	Plant product	Growth chamber	Qualitative
91	Dandurand et al. 2000	USA	Stonewall rapeseed meal + Trichoderma harzianum ThzID1	2	10	3.1	10	0.693147	1.1314	-0.438255	0.2	Seedcoat	Mixed inoculation	Plant product + Fungus	Growth chamber	Qualitative
92	Slezack et al. 1999	Denmark	Glomus mosseae- simultaneously inoculation qualitative	3.2	9	3.4	9	1.16315	1.22378	-0.0606246	0.222222	Suspension	Single inoculation	Fungus	Lab	Qualitative
93	Slezack et al. 1999	Denmark	Glomus mosseae- A.euteiches concentration 1 qualitative	1	9	1.6	9	0	0.470004	-0.470004	0.222222	Suspension	Single inoculation	Fungus	Lab	Qualitative
94	Slezack et al. 1999	Denmark	Glomus mosseae- A.euteiches concentration 2 qualitative	1.3	9	2.2	9	0.262364	0.788457	-0.526093	0.222222	Suspension	Single inoculation	Fungus	Lab	Qualitative
95	Slezack et al. 1999	Denmark	Glomus mosseae- A.euteiches concentration 3 qualitative	2	9	2.6	9	0.693147	0.955511	-0.262364	0.222222	Suspension	Single inoculation	Fungus	Lab	Qualitative
96	Slezack et al. 1999	Denmark	Glomus mosseae- A.euteiches concentration 4 qualitative	2.2	9	3	9	0.788457	1.09861	-0.310155	0.222222	Suspension	Single inoculation	Fungus	Lab	Qualitative
97	Slezack et al. 1999	Denmark	Glomus mosseae-A.euteiches concentration 1 quantitative	0.068	9	0.081	9	-2.68825	-2.51331	-0.174941	0.222222	Suspension	Single inoculation	Fungus	Lab	Qualitative
98	Slezack et al. 1999	Denmark	Glomus mosseae-A.euteiches concentration 2 quantitative	0.032	9	0.038	9	-3.44202	-3.27017	-0.17185	0.222222	Suspension	Single inoculation	Fungus	Lab	Qualitative
99	Slezack et al. 1999	Denmark	Glomus mosseae-A.euteiches concentration 3 quantitative	0.032	9	0.093	9	-3.44202	-2.37516	-1.06686	0.222222	Suspension	Single inoculation	Fungus	Lab	Qualitative
100	Slezack et al. 1999	Denmark	Glomus mosseae-A.euteiches concentration 4 quantitative	0.043	9	0.155	9	-3.14656	-1.86433	-1.28223	0.222222	Suspension	Single inoculation	Fungus	Lab	Qualitative
101	Slezack et al. 1999	Denmark	Glomus mosseae-10 simultaneously inoculation quantitative	0.071	9	0.155	9	-2.64508	-1.86433	-0.780745	0.222222	Suspension	Single inoculation	Fungus	Lab	Qualitative
102	Heungens 1999	USA	Burkholderia vietnamiensis AMMDR1	60.3	100	57.2	100	4.09933	4.04655	0.0527782	0.02	Seedcoat	Single inoculation	Bacteria	Lab	Quantitative
103	Heungens 1999	USA	Burkholderia vietnamiensis 1324	60.8	100	57.2	100	4.10759	4.04655	0.0610359	0.02	Seedcoat	Single inoculation	Bacteria	Lab	Quantitative
104	Bodker 1998	Denmark	Glomus intraradices	0.8	5	1	5	-0.223144	0	-0.223144	0.4	Suspension	Single inoculation	Fungus	Growth chamber	Qualitative
105	Williams-Woodward et al. 1997	USA	Pea-pasteurized soil	70	40	30	40	4.2485	3.4012	0.847298	0.05	Amendment	Single inoculation	Green Manure	Growth chamber	Quantitative
106	Williams-Woodward et al. 1997	USA	Pea-non-pasteurized soil	40	40	14	40	3.68888	2.63906	1.04982	0.05	Amendment	Single inoculation	Green Manure	Growth chamber	Quantitative
107	Williams-Woodward et al. 1997	USA	Alfalfa-pasteurized soil	60	40	30	40	4.09434	3.4012	0.693147	0.05	Amendment	Single inoculation	Green Manure	Growth chamber	Quantitative
108	Williams-Woodward et al. 1997	USA	Alfalfa-non-pasteurized soil	13	40	14	40	2.56495	2.63906	-0.074108	0.05	Amendment	Single inoculation	Green Manure	Growth chamber	Quantitative
109	Williams-Woodward et al. 1997	USA	snap bean-pasteurized soil	40	40	30	40	3.68888	3.4012	0.287682	0.05	Amendment	Single inoculation	Green Manure	Growth chamber	Quantitative
110	Williams-Woodward et al. 1997	USA	snap bean-non-pasteurized soil	13	40	14	40	2.56495	2.63906	-0.074108	0.05	Amendment	Single inoculation	Green Manure	Growth chamber	Quantitative
111	Williams-Woodward et al. 1997	USA	soybean-pasteurized soil	10	40	30	40	2.30259	3.4012	-1.09861	0.05	Amendment	Single inoculation	Green Manure	Growth chamber	Quantitative
112	Williams-Woodward et al. 1997	USA	soybean-non-pasteurized soil	14	40	14	40	2.63906	2.63906	0	0.05	Amendment	Single inoculation	Green Manure	Growth chamber	Quantitative
113	Williams-Woodward et al. 1997	USA	sweet corn-pasteurized soil	8	40	30	40	2.07944	3.4012	-1.32176	0.05	Amendment	Single inoculation	Green Manure	Growth chamber	Quantitative
114	Williams-Woodward et al. 1997	USA	sweet corn-non-pasteurized soil	5	40	14	40	1.60944	2.63906	-1.02962	0.05	Amendment	Single inoculation	Green Manure	Growth chamber	Quantitative
115	Williams-Woodward et al. 1997	USA	oat (Troy)-pasteurized soil	4	40	30	40	1.38629	3.4012	-2.0149	0.05	Amendment	Single inoculation	Green Manure	Growth chamber	Quantitative
116	Williams-Woodward et al. 1997	USA	oat (Troy)-non-pasteurized soil	5	40	14	40	1.60944	2.63906	-1.02962	0.05	Amendment	Single inoculation	Green Manure	Growth chamber	Quantitative
117	Williams-Woodward et al. 1997	USA	oat (Dane)-pasteurized soil	16	40	30	40	2.77259	3.4012	-0.628609	0.05	Amendment	Single inoculation	Green Manure	Growth chamber	Quantitative
118	Williams-Woodward et al. 1997	USA	oat (Dane)-non-pasteurized soil	15	40	14	40	2.70805	2.63906	0.0689929	0.05	Amendment	Single inoculation	Green Manure	Growth chamber	Quantitative
119	Williams-Woodward et al. 1997	USA	rape-pasteurized soil	11	40	30	40	2.3979	3.4012	-1.0033	0.05	Amendment	Single inoculation	Green Manure	Growth chamber	Quantitative
120	Williams-Woodward et al. 1997	USA	rape-non-pasteurized soil	9	40	14	40	2.19722	2.63906	-0.441833	0.05	Amendment	Single inoculation	Green Manure	Growth chamber	Quantitative
121	Smolinska et al. 1997	USA	Rapeseed meal	0.8	60	1.6	60	-0.223144	0.470004	-0.693147	0.0333333	Amendment	Single inoculation	Plant product	Growth chamber	Qualitative
122	Smolinska et al. 1997	USA	Autoclaved rapeseed meal	1.2	60	1.6	60	0.182322	0.470004	-0.287682	0.0333333	Amendment	Single inoculation	Plant product	Growth chamber	Qualitative
123	Smolinska et al. 1997	USA	Rapeseed meal-1	0.2	50	3.9	50	-1.60944	1.36098	-2.97041	0.04	Amendment	Single inoculation	Plant product	Growth chamber	Qualitative
124	Smolinska et al. 1997	USA	Autoclaved rapeseed meal-1	0.9	50	3.9	50	-0.105361	1.36098	-1.46634	0.04	Amendment	Single inoculation	Plant product	Growth chamber	Qualitative
125	Walter et al. 1995	USA	pine bark, waste from freezing works	48	20	93	20	3.8712	4.5326	-0.661398	0.1	Amendment	Mixed inoculation	Compost	Growth chamber	Quantitative
126	Walter et al. 1995	USA	pig manure, sandust	65	20	93	20	4.17439	4.5326	-0.358212	0.1	Amendment	Mixed inoculation	Compost	Growth chamber	Quantitative
127	Walter et al. 1995	USA	ponga bark	100	20	93	20	4.60517	4.5326	0.0725707	0.1	Amendment	Single inoculation	Compost	Growth chamber	Quantitative
128	Walter et al. 1995	USA	pine bark	95	20	93	20	4.55388	4.5326	0.0212774	0.1	Amendment	Single inoculation	Compost	Growth chamber	Quantitative
129	Walter et al. 1995	USA	pine bark, hardwood bark	100	20	93	20	4.60517	4.5326	0.0725707	0.1	Amendment	Mixed inoculation	Compost	Growth chamber	Quantitative
130	Walter et al. 1995	USA	garden waste, hedge clippings	60	20	93	20	4.09434	4.5326	-0.438255	0.1	Amendment	Mixed inoculation	Compost	Growth chamber	Quantitative
131	Walter et al. 1995	USA	horse manure, straw, sawdust	56	20	93	20	4.02535	4.5326	-0.507248	0.1	Amendment	Mixed inoculation	Compost	Growth chamber	Quantitative
132	Walter et al. 1995	USA	cowmanure, straw	40	20	93	20	3.68888	4.5326	-0.84372	0.1	Amendment	Mixed inoculation	Compost	Growth chamber	Quantitative
133	Walter et al. 1995	USA	pine bark from young trees	95	20	93	20	4.55388	4.5326	0.0212774	0.1	Amendment	Single inoculation	Compost	Growth chamber	Quantitative
134	King and Parke 1993	USA	Pseudomanas cepacia AMMD-1990- perfection 8221	2.9	210	3	210	1.06471	1.09861	-0.0339016	0.00952381	Seedcoat	Single inoculation	Bacteria	Field	Qualitative
135	King and Parke 1993	USA	Pseudomanas cepacia AMMD-1991- perfection 8221	2.5	210	2.4	210	0.916291	0.875469	0.040822	0.00952381	Seedcoat	Single inoculation	Bacteria	Field	Qualitative
136	King and Parke 1993	USA	Pseudomanas cepacia AMMD-1991- perfection 8221	0.1	210	0.1	210	-2.30259	-2.30259	0	0.00952381	Seedcoat	Single inoculation	Bacteria	Field	Qualitative
137	King and Parke 1993	USA	Pseudomanas cepacia AMMD-1990- Dinos	3.1	210	3	210	1.1314	1.09861	0.0327898	0.00952381	Seedcoat	Single inoculation	Bacteria	Field	Qualitative
138	King and Parke 1993	USA	Pseudomanas cepacia AMMD-1991-Dinos	2.2	210	2.4	210	0.788457	0.875469	-0.0870114	0.00952381	Seedcoat	Single inoculation	Bacteria	Field	Qualitative
139	King and Parke 1993	USA	Pseudomanas cepacia AMMD-1991-Dinos	0.2	210	0.2	210	-1.60944	-1.60944	0	0.00952381	Seedcoat	Single inoculation	Bacteria	Field	Qualitative
140	King and Parke 1993	USA	Pseudomanas cepacia AMMD-1990- 8903 RR	2.1	210	2.2	210	0.741937	0.788457	-0.04652	0.00952381	Seedcoat	Single inoculation	Bacteria	Field	Qualitative
141	King and Parke 1993	USA	Pseudomanas cepacia AMMD-1991- 8903 RR	1.5	210	1.6	210	0.405465	0.470004	-0.0645385	0.00952381	Seedcoat	Single inoculation	Bacteria	Field	Qualitative
142	King and Parke 1993	USA	Pseudomanas cepacia AMMD-1991- 8903 RR	0.1	210	0.1	210	-2.30259	-2.30259	0	0.00952381	Seedcoat	Single inoculation	Bacteria	Field	Qualitative
143	King and Parke 1993	USA	Pseudomanas cepacia AMMD-1990-Bolero	2.7	210	3	210	0.993252	1.09861	-0.105361	0.00952381	Seedcoat	Single inoculation	Bacteria	Field	Qualitative
144	King and Parke 1993	USA	Pseudomanas cepacia AMMD-1991-Bolero	2.3	210	2.2	210	0.832909	0.788457	0.0444518	0.00952381	Seedcoat	Single inoculation	Bacteria	Field	Qualitative
145	King and Parke 1993	USA	Pseudomanas cepacia AMMD-1991-Bolero	0.2	210	0.1	210	-1.60944	-2.30259	0.693147	0.00952381	Seedcoat	Single inoculation	Bacteria	Field	Qualitative
146	Bowers and Parke 1993	USA	Corynebacterium sp. 5A	85.9	20	84.9	20	4.45318	4.44147	0.0117097	0.1	Seedcoat	Single inoculation	Bacteria	Field	Qualitative
147	Bowers and Parke 1993	USA	Pseudomonas fluorescens PRA25	76.5	20	84.9	20	4.33729	4.44147	-0.104183	0.1	Seedcoat	Single inoculation	Bacteria	Field	Qualitative
148	Bowers and Parke 1993	USA	Pseudomonas cepacia AMMD	72.7	20	84.9	20	4.28634	4.44147	-0.155133	0.1	Seedcoat	Single inoculation	Bacteria	Field	Qualitative
149	Dandurand and Knudsen 1992	USA	Trichoderma harzianum ThzID1	0.68	40	3.08	40	-0.385662	1.12493	-1.51059	0.05	Seedcoat	Single inoculation	Fungus	Growth chamber	Qualitative
150	Dandurand and Knudsen 1992	USA	Trichoderma harzianum ThzID1 + Pseudomonas fluorescens 2-79RN10	1.03	40	3.08	40	0.0295588	1.12493	-1.09537	0.05	Seedcoat	Mixed inoculation	Fungus + Bacteria	Growth chamber	Qualitative
151	Dandurand and Knudsen 1992	USA	Trichoderma harzianum ThzID1 + Pseudomonas fluorescens 2-79-b46	1.1	40	3.08	40	0.0953102	1.12493	-1.02962	0.05	Seedcoat	Mixed inoculation	Fungus + Bacteria	Growth chamber	Qualitative
152	Dandurand and Knudsen 1992	USA	Pseudomonas fluorescens 2-79RN10	1.28	40	3.08	40	0.24686	1.12493	-0.87807	0.05	Seedcoat	Single inoculation	Bacteria	Growth chamber	Qualitative
153	Dandurand and Knudsen 1992	USA	Pseudomonas fluorescens 2-79-b46	2.89	40	3.08	40	1.06126	1.12493	-0.0636731	0.05	Seedcoat	Single inoculation	Bacteria	Growth chamber	Qualitative
154	Parke et al. 1991	USA	Pseudomonas cepacia AMMD-Arlington site	2.9	25	3	25	1.06471	1.09861	-0.0339016	0.08	Seedcoat	Single inoculation	Bacteria	Field	Qualitative
155	Parke et al. 1991	USA	Pseudomonas cepacia AMMD-Rochelle site	2.4	25	2.2	25	0.875469	0.788457	0.0870114	0.08	Seedcoat	Single inoculation	Bacteria	Field	Qualitative
156	Parke et al. 1991	USA	Pseudomonas cepacia AMMD-Hancock site	3.6	25	3.8	25	1.28093	1.335	-0.0540672	0.08	Seedcoat	Single inoculation	Bacteria	Field	Qualitative
157	Parke et al. 1991	USA	Pseudomonas fluorescens PRA25-Arlington site	2.9	25	3	25	1.06471	1.09861	-0.0339016	0.08	Seedcoat	Single inoculation	Bacteria	Field	Qualitative
158	Parke et al. 1991	USA	Pseudomonas fluorescens PRA26-Rochelle site	2.1	25	2.2	25	0.741937	0.788457	-0.04652	0.08	Seedcoat	Single inoculation	Bacteria	Field	Qualitative
159	Parke et al. 1991	USA	Pseudomonas fluorescens PRA27-Hancock site	3.7	25	3.8	25	1.30833	1.335	-0.0266682	0.08	Seedcoat	Single inoculation	Bacteria	Field	Qualitative
160	Parke et al. 1991	USA	Corynebacterium sp. 5A-Arlington site	2.9	25	3	25	1.06471	1.09861	-0.0339016	0.08	Seedcoat	Single inoculation	Bacteria	Field	Qualitative
161	Parke et al. 1991	USA	Corynebacterium sp. 5A-Rochelle site	2.5	25	2.2	25	0.916291	0.788457	0.127833	0.08	Seedcoat	Single inoculation	Bacteria	Field	Qualitative
162	Parke et al. 1991	USA	Corynebacterium sp. 5A-Hancock site	3.8	25	3.8	25	1.335	1.335	0	0.08	Seedcoat	Single inoculation	Bacteria	Field	Qualitative
