# Supplementary material for: A Meta-Analysis to Determine the State of Biological Control of Aphanomyces Root Rot
Source: Front Mol Biosci. 2022 Feb 2;8:777042. doi: 10.3389/fmolb.2021.777042 (PMC8847612; doi:10.3389/fmolb.2021.777042)
Supplement: Supplementary file 6 [file Table1.xlsx]

## Sheet: Table S1
Table S1: Articles used in our meta-analysis.
S.no.	Studies	References
1	Bazghaleh et al., 2020	Bazghaleh, N., Prashar, P., Woo, S. and Vandenberg, A., 2020. Effects of Lentil Genotype on the Colonization of Beneficial Trichoderma Species and Biocontrol of Aphanomyces Root Rot. Microorganisms, 8(9): 1290.
2	Bødker et al., 1998	Bødker, L., Kjøller, R. and Rosendahl, S., 1998. Effect of phosphate and the arbuscular mycorrhizal fungus Glomus intraradices on disease severity of root rot of peas (Pisum sativum) caused by Aphanomyces euteiches. Mycorrhiza, 8(3): 169-174.
3	Bowers and Parke 1993	Bowers, J.H. and Parke, J.L., 1993. Epidemiology of Pythium damping-off and Aphanomyces root rot of peas after seed treatment with bacterial agents for biological control. Phytopathology, 83(12): 1466-1473.
4	Dandurand and Knudsen 1993	Dandurand, L.M. and Knudsen, G.R., 1993. Influence of Pseudomonas fluorescens on hyphal growth and biocontrol activity of Trichoderma harzianum in the spermosphere and rhizosphere of pea. Phytopathology, 83(3): 265-270.
5	Dandurand et al., 2000	Dandurand, L.M., Mosher, R.D. and Knudsen, G.R., 2000. Combined effects of Brassica napus seed meal and Trichoderma harzianum on two soilborne plant pathogens. Canadian journal of microbiology, 46(11): 1051-1057.
6	Godebo et al., 2020	Godebo, A.T., Germida, J.J. and Walley, F.L., 2020. Isolation, identification, and assessment of soil bacteria as biocontrol agents of pea root rot caused by Aphanomyces euteiches. Canadian Journal of Soil Science, 100(3): 206-216.
7	Heungens and Parke 2000	Heungens, K. and Parke, J.L., 2000. Zoospore homing and infection events: effects of the biocontrol bacterium Burkholderia cepacia AMMDR1 on two oomycete pathogens of pea (Pisum sativum L.). Applied and Environmental Microbiology, 66(12): 5192-5200.
8	Heungens and Parke 2001	Heungens, K. and Parke, J.L., 2001. Postinfection biological control of oomycete pathogens of pea by Burkholderia cepacia AMMDR1. Phytopathology, 91(4): 383-391.
9	Heungens 1999	Heungens, K.K., 1999. Pre-and post-infection interactions between the biocontrol agent Burkholderia vietnamiensis AMMDR1 and oomycete pathogens of pea. The University of Wisconsin-Madison.
10	Hilou et al., 2014	Hilou, A., Zhang, H., Franken, P. and Hause, B., 2014. Do jasmonates play a role in arbuscular mycorrhiza-induced local bioprotection of Medicago truncatula against root rot disease caused by Aphanomyces euteiches?. Mycorrhiza, 24(1): 45-54.
11	Hossain et al., 2014	Hossain, S., Bergkvist, G., Berglund, K., Glinwood, R., Kabouw, P., Mårtensson, A. and Persson, P., 2014. Concentration-and time-dependent effects of isothiocyanates produced from Brassicaceae shoot tissues on the pea root rot pathogen Aphanomyces euteiches. Journal of agricultural and food chemistry, 62(20): 4584-4591.
12	Hossain et al., 2015	Hossain, S., Bergkvist, G., Glinwood, R., Berglund, K., Mårtensson, A., Hallin, S. and Persson, P., 2015. Brassicaceae cover crops reduce aphanomyces pea root rot without suppressing genetic potential of microbial nitrogen cycling. Plant and Soil, 392(1): 227-238.
13	King and Parke 1993	King, E.B. and Parke, J.L., 1993. Biocontrol of Aphanomyces root rot and Pythium damping-off by Pseudomonas cepacia AMMD on four pea cultivars. Plant Disease, 77(12): 1185-1188.
14	Lagerlöf et al 2020	Lagerlöf, J., Ayuke, F., Heyman, F. and Meijer, J., 2020. Effects of biocontrol bacteria and earthworms on Aphanomyces euteiches root-rot and growth of peas (Pisum sativum) studied in a pot experiment. Acta Agriculturae Scandinavica, Section B—Soil & Plant Science, 70(5): 427-436.
15	Parke et al., 1991	Parke, J.L., Rand, R.E., Joy, A.E. and King, E.B., 1991. Biological control of Pythium damping-off and Aphanomyces root rot of peas by application of Pseudomonas cepacia or P. fluorescens to seed. Plant Disease, 75(10): 987-992.
16	Reddy 2002	Reddy, J.D., 2002. Pathogenicity and biological control ability of Pseudomonas corrugata. University of Idaho.
17	Slezack et al., 2000	Slezack, S., Dumas-Gaudot, E., Paynot, M. and Gianinazzi, S., 2000. Is a fully established arbuscular mycorrhizal symbiosis required for bioprotection of Pisum sativum roots against Aphanomyces euteiches?. Molecular Plant-Microbe Interactions, 13(2): 238-241.
18	Slezack et al., 1999	Slezack, S., Dumas-Gaudot, E., Rosendahl, S., Kjøller, R., Paynot, M., Negrel, J. and Gianinazzi, S., 1999. Endoproteolytic activities in pea roots inoculated with the arbuscular mycorrhizal fungus Glomus mosseae and/or Aphanomyces euteiches in relation to bioprotection. The New Phytologist, 142(3): 517-529.
19	Smolinska et al., 1997	Smolinska, U., Knudsen, G.R., Morra, M.J. and Borek, V., 1997. Inhibition of Aphanomyces euteiches f. sp. pisi by volatiles produced by hydrolysis of Brassica napus seed meal. Plant disease, 81(3): 288-292.
20	Thygesen et al., 2004	Thygesen, K., Larsen, J. and Bødker, L., 2004. Arbuscular mycorrhizal fungi reduce development of pea root-rot caused by Aphanomyces euteiches using oospores as pathogen inoculum. European Journal of Plant Pathology, 110(4): 411-419.
21	Wakelin et al 2002	Wakelin, S.A., Walter, M., Jaspers, M. and Stewart, A., 2002. Biological control of Aphanomyces euteiches root-rot of pea with spore-forming bacteria. Australasian Plant Pathology, 31(4): 401-407.
22	Walter et al. 1995	Walter, M., Frampton, C.M.A., Elmer, P.A.G. and Hill, R.A., 1995. Pathogenicity and control using composts of Aphanomyces euteiches pea root rot. In Proceedings of the Forty Eighth New Zealand Plant Protection Conference, Angus Inn, Hastings, New Zealand, August 8-10, 1995. New Zealand Plant Protection Society.
23	Williams et al., 1997	Williams-Woodward, J.L., Pfleger, F.L., Fritz, V.A. and Allmaras, R.R., 1997. Green manures of oat, rape and sweet corn for reducing common root rot in pea (Pisum sativum) caused by Aphanomyces euteiches. Plant and soil, 188(1): 43-48.
24	Xue et al., 2003	Xue, A.G., 2003. Biological control of pathogens causing root rot complex in field pea using Clonostachys rosea strain ACM941. Phytopathology, 93(3): 329-335.
